# Supplementary material for: Ficolin 3 promotes ferroptosis in HCC by downregulating IR/SREBP axis-mediated MUFA synthesis
Source: J Exp Clin Cancer Res. 2024 May 3;43:133. doi: 10.1186/s13046-024-03047-2 (PMC11067213; doi:10.1186/s13046-024-03047-2)
Supplement: Supplementary file 1 — Supplementary Material 1 [file 13046_2024_3047_MOESM1_ESM.xlsx]

## Sheet: Sheet1
NO.	HCC/ICC	Gender (0 =Female，1= Male)	Age	Survival state	Overall Survival (months)	Recurrence (0=Non-recurrence，1=Recurrenc)	Recurrence Free Survival (months)	Tumor number	Tumor size (cm)	Satellite nodules (0=No; 1=Yes)	TNM stage	Liver Cirrhosis (0=No; 1=Yes)	MVI stage	AFP>400
1	HCC	1	61	0	61	1	9	1	1.6	0	2	1	0	1
2	HCC	1	62	0	60	1	36	1	16	0	2～3	0	1	1
3	HCC	0	55	0	13	1	7	1	1.5	0	2	1	0	0
4	HCC	1	58	1	48	1	33	2	3	0	2～3	1	1	0
5	HCC	1	72	0	52	0	52	1	3.5	0	3	1	1	0
6	HCC	1	64	0	57	0	57	1	2.3	0	2～3	1	0	0
7	HCC	1	58	1	25	1	9	1	6.6	0	3	0	1	1
8	HCC	1	54	0	19	0	19	1	2.5	0	2	0	0	0
9	HCC	1	60	0	51	0	51	2	2	0	2	1	1	0
10	HCC	0	50	0	52	0	52	1	3.5	1	2～3	1	2	0
11	HCC	1	64	0	51	1	5	1	11	1	2	1	2	0
12	HCC	1	48	0	59	1	32	1	8	1	2	0	1	0
13	HCC	0	46	0	59	0	59	1	4	0	2-3	1	1	0
14	HCC	1	60	0	51	1	1	1	8	0	2	0	0	1
15	HCC	1	64	0	59	0	59	1	2.5	0	3	0	0	0
16	HCC	1	38	1	37	1	22	3	3	0	3	1	0	0
17	HCC	0	64	0	59	0	59	1	2	0	2-3	1	0	0
18	HCC	1	60	0	52	0	52	1	3.5	0	2	1	0	0
19	HCC	1	48	0	59	1	3	1	9	0	2-3	0	2	1
20	HCC	1	54	0	57	0	57	2	2.5	0	2，3	0	0	0
21	HCC	1	68	0	51	0	51	1	5.5	0	2-3	0	0	0
22	HCC	1	59	0	51	0	51	1	6.5	0	2	0	0	0
23	HCC	1	64	1	44	0	1	1	9.5	0	2	0	1	0
24	HCC	1	64	0	40	0	40	1	13	0	2	0	0	0
25	HCC	1	35	1	42	1	15	1	12	0	2	0	0	0
26	HCC	1	46	0	55	0	55	1	3	0	2	1	0	0
27	HCC	1	64	0	50	0	50	1	2.5	0	3	0	0	1
28	HCC	1	59	0	59	0	59	3	8	0	3	1	2	0
29	HCC	0	69	0	50	0	50	1	1.5	0	2	0	0	0
30	HCC	1	52	0	58	0	58	1	3	0	3	0	0	0
31	HCC	1	68	0	14	0	14	1	1.8	0	3	0	0	1
32	HCC	1	39	0	57	1	14	1	13	0	2	1	1	1
33	HCC	1	62	0	59	0	59	1	4	0	3	0	2	0
34	HCC	1	41	0	50	0	50	2	1.5	0	2	0	0	0
35	HCC	1	46	0	58	0	58	2	2.5	0	2，3	1	0	0
36	HCC	1	59	0	50	0	50	1	4.5	0	3	0	1	0
37	HCC	1	62	0	51	0	51	1	1.7	0	2	1	0	0
38	HCC	1	58	1	32	1	5	3	2	0	2，3	1	0	0
39	HCC	1	50	0	49	0	49	1	4.5	0	2	1	0	0
40	HCC	0	72	0	50	0	50	1	5	0	3	0	2	0
41	HCC	0	67	0	50	0	50	1	14	0	1-2	0	0	0
42	HCC	0	65	0	55	0	55	1	4.5	0	2	0	0	0
43	HCC	1	55	0	55	0	55	1	2.5	0	2	0	1	0
44	HCC	1	61	0	55	0	55	2	1.6	0	2	1	0	0
45	HCC	1	49	0	49	1	5	1	3.5	0	3	1	0	0
46	HCC	1	62	0	38	1	21	1	8	0	2-3	0	0	0
47	HCC	0	67	1	39	1	25	1	4.5	0	2	1	2	0
48	HCC	1	61	0	48	0	48	2	3.7	0	2	0	0	0
49	HCC	1	58	0	56	0	56	1	1.1	0	2	1	0	0
50	HCC	1	38	0	57	0	57	1	0.8	0	2	1	0	0
51	HCC	1	53	0	49	0	49	1	1.5	0	3	1	0	0
52	HCC	1	55	0	49	0	49	2	2.5	0	2-3	0	1	0
53	HCC	1	51	1	21	0	6	1	1.5	0	2	0	0	0
54	HCC	1	44	0	49	0	49	1	1.3	0	2	0	0	0
55	HCC	1	51	0	17	1	4	1	16	0	2-3	0	2	1
56	HCC	1	62	0	49	0	49	1	1.3	0	3	1	0	0
57	HCC	0	43	0	58	1	56	1	6.5	0	2-3	0	0	0
58	HCC	1	73	1	38	1	25	1	3.5	0	2	0	1	0
59	HCC	1	50	0	49	1	4	2	4.8	0	2	1	0	0
60	HCC	1	60	0	49	0	49	2	3.8	0	2-3	0	0	1
61	HCC	1	65	0	50	0	50	1	4	0	2	0	0	0
62	HCC	1	51	0	48	0	48	1	1.7	0	2	0	1	0
63	HCC	1	63	0	57	0	57	1	2.5	0	3	1	1	0
64	HCC	1	43	0	48	0	48	1	5.2	0	2	0	1	0
65	HCC	1	70	0	49	0	49	1	4.8	0	2-3	0	0	0
66	HCC	1	59	0	56	0	56	1	9	0	3	1	0	0
67	HCC	1	53	0	49	0	49	1	5	0	2	0	0	0
68	HCC	1	81	1	47	1	11	1	5	0	2	0	0	0
69	HCC	1	57	1	35	1	0	2	4	0	2-3	1	0	0
70	HCC	1	48	0	49	0	49	1	6.5	0	2-3	0	0	0
71	HCC	0	69	0	48	0	48	2	2.5	0	2	1	0	0
72	HCC	1	32	0	48	1	31	2	3	0	2，3	1	0	0
73	HCC	1	50	0	48	0	48	1	2	0	2	0	0	0
74	HCC	1	73	0	48	1	23	1	2.2	0	2	1	0	0
75	HCC	0	52	0	48	0	48	1	2.5	0	2-3	1	1	1
76	HCC	1	77	0	48	0	48	1	2	0	2	1	0	0
77	HCC	0	69	0	54	0	54	1	5	0	2-3	1	0	1
78	HCC	0	73	1	40	0	14	1	5	0	2	0	0	0
79	HCC	1	76	0	34	0	34	1	8	0	2	0	0	1
80	HCC	1	59	1	35	1	35	1	3	0	2-3	0	0	0
81	HCC	1	70	0	48	0	48	1	7	0	2	0	0	0
82	HCC	1	71	0	55	1	4	1	7	0	2-3	0	0	1
83	HCC	0	74	0	48	0	48	1	7	0	2-3	0	0	1
84	HCC	1	71	0	52	1	38	1	1.5	0	2	1	0	0
85	HCC	1	64	0	53	0	53	1	4.8	0	2	0	0	0
86	HCC	1	46	0	55	1	9	9	9	0	2	1	0	0
87	HCC	1	38	0	48	0	48	1	7.5	0	3	1	2	0
88	HCC	1	34	0	52	1	2	1	1	0	2	1	0	0
89	HCC	1	35	0	49	0	49	1	2.5	0	2	0	0	0
90	HCC	1	47	0	48	0	48	1	1.6	0	3	0	1	0
91	HCC	1	50	0	48	0	48	1	3.5	0	2	0	0	0
92	HCC	0	67	0	48	1	40	1	4.5	0	2	1	0	0
93	HCC	1	58	0	48	0	48	1	14	0	3-4	0	1	0
94	HCC	0	51	0	48	1	46	1	11	0	2-3	1	2	0
95	HCC	1	50	1	25	1	9	1	12	0	3	0	2	0
96	HCC	1	40	0	51	1	50	1	17	0	3	0	1	1
97	HCC	1	73	0	48	0	48	1	3	0	2	0	0	0
98	HCC	0	69	0	48	1	20	1	4.5	0	3	1	0	0
99	HCC	1	40	0	56	0	56	2	6	0	2-3	1	2	0
100	HCC	1	60	0	56	1	10	1	2.5	0	2	1	0	0
101	HCC	1	63	0	48	0	48	1	3	0	2	0	0	0
102	HCC	1	57	1	44	1	17	1	6.5	0	2～3	0	0	0
103	HCC	1	77	0	51	1	7	1	10	1	2～3	0	0	0
104	HCC	1	59	0	49	0	49	1	6	0	2	0	0	0
105	HCC	1	54	0	48	0	48	1	3	0	2	0	0	0
106	HCC	1	54	0	56	0	56	1	2	0	2	1	0	0
107	HCC	1	51	0	48	0	48	1	2.8	0	3	1	0	0
108	HCC	0	43	0	48	0	48	1	3.2	0	2～3	0	2	0
109	HCC	1	55	0	48	0	48	1	3	0	3	0	2	1
110	HCC	1	57	0	57	0	57	1	2.5	0	2	0	0	1
111	HCC	1	45	0	47	0	47	1	7	0	3	0	1	0
112	HCC	1	66	1	33	1	1	1	5.5	0	2	0	1	0
113	HCC	0	52	0	48	0	48	1	5	1	3	1	2	1
114	HCC	1	59	0	48	1	11	1	2.5	0	2～3	1	0	0
115	HCC	1	64	0	41	0	41	1	4	0	2	1	0	0
116	HCC	1	53	0	48	0	48	1	4.5	0	2～3	1	1	0
117	HCC	1	50	0	48	0	48	2	2.6	0	3	1	0	0
118	HCC	1	61	0	55	0	55	1	3	0	2	0	0	0
119	HCC	1	55	0	47	0	47	1	1.2	0	2	1	0	0
120	HCC	1	64	1	28	0	1	1	1.5	0	2	0	0	0
121	HCC	1	69	0	55	0	55	1	7	0	2	1	0	0
122	HCC	1	64	0	48	0	48	1	2.5	0	3	0	0	0
123	HCC	1	46	0	55	0	55	1	2	0	3	0	0	1
124	HCC	0	77	0	56	0	56	1	10	0	2	0	0	0
125	HCC	1	53	1	39	1	16	2	4	0	2	1	0	0
126	HCC	1	60	0	55	0	55	1	4	0	2～3	1	1	1
127	HCC	1	82	0	47	0	47	1	4	0	2	0	1	0
128	HCC	1	70	1	21	0	1	1	3	0	2	0	0	0
129	HCC	1	55	1	20	1	4	1	4	0	2	0	0	1
130	HCC	1	77	0	47	0	47	1	5	0	2	0	0	0
131	HCC	0	50	0	54	0	54	1	2.2	0	2	0	0	0
132	HCC	1	60	0	47	0	47	1	1.6	0	2	1	0	1
133	HCC	1	52	0	48	1	2	1	5	0	3	0	1	1
134	HCC	1	64	0	47	0	47	1	3	0	3	0	0	0
