# Supplementary material for: Ficolin 3 promotes ferroptosis in HCC by downregulating IR/SREBP axis-mediated MUFA synthesis
Source: J Exp Clin Cancer Res. 2024 May 3;43:133. doi: 10.1186/s13046-024-03047-2 (PMC11067213; doi:10.1186/s13046-024-03047-2)
Supplement: Supplementary file 3 — Supplementary Material 3 [file 13046_2024_3047_MOESM3_ESM.xlsx]

## Sheet: Sheet1
	Table S2 The maps of plasmids used in our study
	1. The map of pCMV-FURIN(human)-3×FLAG-SV40-Neo
	2. The map of pcDNA3.1-IR
	3. The map of pLVX-IRES-puro-FCN3
